# Supplementary material for: Revisiting multi‐stage models for upstream technology adoption: Evidence from rapid generation advance in rice breeding
Source: J Agric Econ. 2021 Jul 4;73(1):277–300. doi: 10.1111/1477-9552.12450 (PMC9292170; doi:10.1111/1477-9552.12450)
Supplement: Supplementary file 2 — Appendix S2 [file JAGE-73-277-s002.zip]

Archive with 2 entries (2 files):
- Lenaertsetal (1).do
- Lenaertsetal (2).do
