# Supplementary material for: Revisiting multi‐stage models for upstream technology adoption: Evidence from rapid generation advance in rice breeding
Source: J Agric Econ. 2021 Jul 4;73(1):277–300. doi: 10.1111/1477-9552.12450 (PMC9292170; doi:10.1111/1477-9552.12450)
Supplement: Supplementary file 2 — Appendix S2 [file JAGE-73-277-s002.zip › Lenaertsetal (1).do]

clear all
set more off

cmp setup

use "Complete dataset.dta", clear

drop if  WTA_STEP==""

*** DEFINE STAGES (see supplemenary material for coding)

** NORMAL CODING
gen WTA_stage1=.
replace WTA_stage1=0 if WTA_STEP=="A" | WTA_STEP=="B" | WTA_STEP=="C" | WTA_STEP=="D" | WTA_STEP=="E" | WTA_STEP=="F" | WTA_STEP=="G" // not adopted yet
replace WTA_stage1=1 if WTA_STEP=="H" | WTA_STEP=="I" | WTA_STEP=="J" // already adopted in some way

gen WTA_stage2a=.
replace WTA_stage2a=0 if WTA_STEP=="D" | WTA_STEP=="G" | WTA_STEP=="A" // not willing to adopt
replace WTA_stage2a=1 if WTA_STEP=="E" | WTA_STEP=="B" | WTA_STEP=="C" | WTA_STEP=="F" // willing to adopt for those who have not yet adopted

gen WTA_stage2b=.
replace WTA_stage2b=0 if WTA_STEP=="H" | WTA_STEP=="I" // not yet adopted as main method for those who already adopted
replace WTA_stage2b=1 if WTA_STEP=="J" // already adopted as main method

gen WTA_stage3=.
replace WTA_stage3=0 if WTA_STEP=="B" | WTA_STEP=="E" // not willing to adopted as main method for those who are willing to adop further
replace WTA_stage3=1 if WTA_STEP=="F" | WTA_STEP=="C" // willing to adopted as main method for those who are willing to adop further

** REVERSED CODING
gen WTA_stage1inv=!WTA_stage1
replace WTA_stage1inv=. if WTA_stage1==.

** REDUCED MODELS
gen WTAred_stage1=.
replace WTAred_stage1=1 if WTA_STEP=="J" | WTA_STEP=="B" | WTA_STEP=="C" | WTA_STEP=="H" | WTA_STEP=="E" | WTA_STEP=="F" | WTA_STEP=="I"
replace WTAred_stage1=0 if WTA_STEP=="A" | WTA_STEP=="D" | WTA_STEP=="G"

gen WTAred_stage2=.
replace WTAred_stage2=1 if WTA_STEP=="J" | WTA_STEP=="C" | WTA_STEP=="H" | WTA_STEP=="F"
replace WTAred_stage2=0 if WTA_STEP=="B" | WTA_STEP=="E" | WTA_STEP=="I"

// totally collapsed model:
gen WTAred_stage0=. 
replace WTAred_stage0=1 if WTA_STEP=="J" | WTA_STEP=="C" | WTA_STEP=="H" | WTA_STEP=="F"
replace WTAred_stage0=0 if WTA_STEP=="A" | WTA_STEP=="B" | WTA_STEP=="D" | WTA_STEP=="E" | WTA_STEP=="G" | WTA_STEP=="I"

keep if GENDER!=. & EMPLOYMENT!=. & AWARENESS!=. & CREDIBILITY!=. & FORMALISATION!=. & RISK_ATTITUDE!=. &  FACILITY!=. &  SEASONS!=. &  TIME_PREFERENCE!=. & ///
 PRIVATE!=. &  AGE!=. &  ASIA_INSTITUTE!=. &  PHD!=. &  INBREDS!=. &   WTA_stage1!=. & AREA!=. & WORKERS_ST!=.

*** ADDED VARIABLES
gen relw=WORKERS_ST/AREA

summarize relw
di r(mean)

gen WORKERS_AREA=. // binary
replace WORKERS_AREA=1 if relw>r(mean)
replace WORKERS_AREA=0 if relw<=r(mean)
replace WORKERS_AREA=. if relw==.

keep WTA_STEP WTA_stage1 WTA_stage2a WTA_stage2b WTA_stage3 WTA_stage1inv WTAred_stage1 WTAred_stage2 WTAred_stage0 GENDER FACILITY WORKERS_AREA CREDIBILITY RISK_ATTITUDE FORMALISATION INBREDS PHD EMPLOYMENT ASIA_INSTITUTE AGE TIME_PREFERENCE PRIVATE SEASONS AWARENESS

*** DESCRIPTIVES
fsum  CREDIBILITY RISK_ATTITUDE TIME_PREFERENCE, s(median p25 p75) 
fsum GENDER FACILITY WORKERS_AREA FORMALISATION INBREDS PHD   EMPLOYMENT ASIA_INSTITUTE AWARENESS PRIVATE AGE SEASONS,s(mean sd)

fsum WTA_stage1 WTA_stage2b WTA_stage2a WTA_stage3 /// 
AGE GENDER PHD EMPLOYMENT TIME_PREFERENCE RISK_ATTITUDE CREDIBILITY AWARENESS FACILITY  WORKERS_AREA FORMALISATION INBREDS PRIVATE  ASIA_INSTITUTE  SEASONS

********************************************************************************

**** TEST CORRELATIONS

*** TWO-STAGE MODEL

** FIRST STAGE
qui probit WTA_stage1 i.GENDER i.FACILITY i.WORKERS_AREA CREDIBILITY RISK_ATTITUDE i.FORMALISATION i.INBREDS i.PHD i.EMPLOYMENT i.ASIA_INSTITUTE c.AGE##c.AGE TIME_PREFERENCE i.PRIVATE SEASONS, robust
predict phat1, xb // linear predictors from the model
gen imr1 = normalden(phat1)/normal(phat1)
// calculate IMR: imr1
// normalden(): standard-normal PDF (density with mean zero and standard deviation 1)
// normal(): standard normal CDF (the area under the normal density from negative infinity to yhat)
// P-value < a --> B != 0 --> reject H0 (uncorrelated) --> re-estimation needed
// P-value > a --> B  = 0 --> accept H0 (uncorrelated) --> leave correction term out
// AWARENESS dropped because perfect collinearity

** SECOND STAGE (2B)
collin imr1 WORKERS_AREA CREDIBILITY RISK_ATTITUDE INBREDS PHD EMPLOYMENT ASIA_INSTITUTE TIME_PREFERENCE SEASONS if WTA_stage1==1
// multicollinearity check
// GENDER, FACILITY, FORMALISATION, PRIVATE & AWARENESS dropped because perfect collinearity
// AGE & AGE^2 dropped as exclusion restrictions

probit WTA_stage2b i.WORKERS_AREA CREDIBILITY RISK_ATTITUDE i.INBREDS i.PHD i.EMPLOYMENT i.ASIA_INSTITUTE TIME_PREFERENCE SEASONS imr1, robust
// heckman method

/*
heckprobit WTA_stage2b i.WORKERS_AREA CREDIBILITY RISK_ATTITUDE i.INBREDS i.PHD i.EMPLOYMENT i.ASIA_INSTITUTE TIME_PREFERENCE SEASONS, ///
select( WTA_stage1 = i.GENDER i.FACILITY RISK_ATTITUDE i.FORMALISATION i.INBREDS i.PHD i.EMPLOYMENT i.ASIA_INSTITUTE c.AGE##c.AGE TIME_PREFERENCE i.PRIVATE SEASONS) vce(robust)

cmp ( WTA_stage2b = i.WORKERS_AREA CREDIBILITY RISK_ATTITUDE i.INBREDS i.PHD i.EMPLOYMENT i.ASIA_INSTITUTE TIME_PREFERENCE SEASONS ) ///
( WTA_stage1 = i.GENDER i.FACILITY RISK_ATTITUDE i.FORMALISATION i.INBREDS i.PHD i.EMPLOYMENT i.ASIA_INSTITUTE c.AGE##c.AGE TIME_PREFERENCE i.PRIVATE SEASONS ) ///
, indicators($cmp_probit $cmp_probit) qui vce(robust)
*/ // ML-method: non-convergence


*** THREE-STAGE MODEL

** FIRST STAGE
qui probit WTA_stage1inv i.GENDER i.FACILITY i.WORKERS_AREA CREDIBILITY RISK_ATTITUDE i.FORMALISATION i.INBREDS i.PHD i.EMPLOYMENT i.ASIA_INSTITUTE c.AGE##c.AGE TIME_PREFERENCE i.PRIVATE SEASONS, robust
predict phat1inv, xb 
gen imr1inv = normalden(phat1inv)/normal(phat1inv)
// calculate IMR: imr1inv
// AWARENESS dropped because perfect collinearity

** SECOND STAGE (2A)
collin imr1inv GENDER FACILITY WORKERS_AREA CREDIBILITY RISK_ATTITUDE FORMALISATION INBREDS PHD EMPLOYMENT ASIA_INSTITUTE TIME_PREFERENCE PRIVATE SEASONS AWARENESS  if WTA_stage1inv==1
// multicollinearity check
// AGE & AGE^2 dropped as exclusion restrictions

probit WTA_stage2a i.GENDER i.FACILITY i.WORKERS_AREA CREDIBILITY RISK_ATTITUDE i.FORMALISATION i.INBREDS i.PHD i.EMPLOYMENT i.ASIA_INSTITUTE TIME_PREFERENCE i.PRIVATE SEASONS i.AWARENESS imr1inv, robust
// heckman method

heckprobit WTA_stage2a i.GENDER i.FACILITY i.WORKERS_AREA CREDIBILITY RISK_ATTITUDE i.FORMALISATION i.INBREDS i.PHD i.EMPLOYMENT i.ASIA_INSTITUTE TIME_PREFERENCE i.PRIVATE SEASONS i.AWARENESS, ///
select(WTA_stage1inv = i.GENDER i.FACILITY i.WORKERS_AREA CREDIBILITY RISK_ATTITUDE i.FORMALISATION i.INBREDS i.PHD i.EMPLOYMENT i.ASIA_INSTITUTE c.AGE##c.AGE TIME_PREFERENCE i.PRIVATE SEASONS) vce(robust)
// ML-method

cmp ( WTA_stage2a = i.GENDER i.FACILITY i.WORKERS_AREA CREDIBILITY RISK_ATTITUDE i.FORMALISATION i.INBREDS i.PHD i.EMPLOYMENT i.ASIA_INSTITUTE TIME_PREFERENCE i.PRIVATE SEASONS i.AWARENESS ) ///
( WTA_stage1inv = i.GENDER i.FACILITY i.WORKERS_AREA CREDIBILITY RISK_ATTITUDE i.FORMALISATION i.INBREDS i.PHD i.EMPLOYMENT i.ASIA_INSTITUTE c.AGE##c.AGE TIME_PREFERENCE i.PRIVATE SEASONS ) ///
, indicators($cmp_probit $cmp_probit) qui vce(robust)
// ML-method

qui probit WTA_stage2a i.GENDER i.FACILITY i.WORKERS_AREA CREDIBILITY RISK_ATTITUDE i.FORMALISATION i.INBREDS i.PHD i.EMPLOYMENT i.ASIA_INSTITUTE TIME_PREFERENCE i.PRIVATE SEASONS i.AWARENESS, robust
predict phat2a, xb 
gen imr2a = normalden(phat2)/normal(phat2a)
// calculate IMR: drop imr1inv and calculate imr2a

** THIRD STAGE

* ACCONT FOR ALL POSSIBLE CORRELATIONS 
collin imr2a imr1inv GENDER FACILITY WORKERS_AREA RISK_ATTITUDE FORMALISATION INBREDS PHD ASIA_INSTITUTE TIME_PREFERENCE SEASONS AWARENESS if WTA_stage3!=.
// multicollinearity check
// AGE,AGE^2 & CREDIBILITY dropped as exclusion restrictions
// PRIVATE & EMPLOYMENT dropped because perfect collinearity

probit WTA_stage3 i.GENDER i.FACILITY i.WORKERS_AREA RISK_ATTITUDE i.FORMALISATION i.INBREDS i.PHD i.ASIA_INSTITUTE TIME_PREFERENCE SEASONS i.AWARENESS imr2a imr1inv, robust
test imr2a imr1inv // joint test
// heckman method

/*
cmp (WTA_stage3 = i.GENDER i.FACILITY i.WORKERS_AREA RISK_ATTITUDE i.FORMALISATION i.INBREDS i.PHD i.ASIA_INSTITUTE TIME_PREFERENCE SEASONS i.AWARENESS) ///
( WTA_stage2a = i.GENDER i.FACILITY i.WORKERS_AREA CREDIBILITY RISK_ATTITUDE i.FORMALISATION i.INBREDS i.PHD i.EMPLOYMENT i.ASIA_INSTITUTE TIME_PREFERENCE i.PRIVATE SEASONS i.AWARENESS ) ///
( WTA_stage1inv = i.GENDER i.FACILITY i.WORKERS_AREA CREDIBILITY RISK_ATTITUDE i.FORMALISATION i.INBREDS i.PHD i.EMPLOYMENT i.ASIA_INSTITUTE c.AGE##c.AGE TIME_PREFERENCE i.PRIVATE SEASONS ) ///
, indicators($cmp_probit $cmp_probit $cmp_probit) qui vce(robust)
*/
// ML-method: non-convergence

* BURKE ASSUMPTION
collin imr2a GENDER FACILITY WORKERS_AREA RISK_ATTITUDE FORMALISATION INBREDS PHD ASIA_INSTITUTE TIME_PREFERENCE SEASONS AWARENESS if WTA_stage3!=.
// multicollinearity check

probit WTA_stage3 i.GENDER i.FACILITY i.WORKERS_AREA RISK_ATTITUDE i.FORMALISATION i.INBREDS i.PHD i.ASIA_INSTITUTE TIME_PREFERENCE SEASONS i.AWARENESS imr2a, robust
// heckman method: non-convergence

/*
heckprobit WTA_stage3 i.GENDER i.FACILITY i.WORKERS_AREA RISK_ATTITUDE i.FORMALISATION i.INBREDS i.PHD i.ASIA_INSTITUTE TIME_PREFERENCE SEASONS AWARENESS , ///
select(WTA_stage2a = i.GENDER i.FACILITY i.WORKERS_AREA CREDIBILITY RISK_ATTITUDE i.FORMALISATION i.INBREDS i.PHD i.EMPLOYMENT i.ASIA_INSTITUTE TIME_PREFERENCE i.PRIVATE SEASONS AWARENESS) vce(robust)
// ML-method

cmp ( WTA_stage3 = i.GENDER i.FACILITY i.WORKERS_AREA RISK_ATTITUDE i.FORMALISATION i.INBREDS i.PHD i.ASIA_INSTITUTE TIME_PREFERENCE SEASONS AWARENESS ) ///
( WTA_stage2a = i.GENDER i.FACILITY i.WORKERS_AREA CREDIBILITY RISK_ATTITUDE i.FORMALISATION i.INBREDS i.PHD i.EMPLOYMENT i.ASIA_INSTITUTE TIME_PREFERENCE i.PRIVATE SEASONS AWARENESS ) ///
, indicators($cmp_probit $cmp_probit) qui vce(robust)
// ML-method: non-convergence
*/

*** REDUCED MODELS

** FIRST STAGE
qui probit WTAred_stage1 i.GENDER i.FACILITY i.WORKERS_AREA CREDIBILITY RISK_ATTITUDE i.FORMALISATION i.INBREDS i.PHD i.EMPLOYMENT i.ASIA_INSTITUTE c.AGE##c.AGE TIME_PREFERENCE i.PRIVATE SEASONS i.AWARENESS, robust
predict phatred, xb 
gen ivmred = normalden(phatred)/normal(phatred)

** SECOND STAGE
collin ivmred GENDER FACILITY CREDIBILITY RISK_ATTITUDE FORMALISATION INBREDS PHD EMPLOYMENT ASIA_INSTITUTE AGE TIME_PREFERENCE PRIVATE SEASONS AWARENESS if WTAred_stage1==1
// multicollinearity check
// WORKERS_AREA dropped as exclusion restriction
collin ivmred  GENDER FACILITY WORKERS_AREA CREDIBILITY RISK_ATTITUDE FORMALISATION INBREDS PHD EMPLOYMENT ASIA_INSTITUTE TIME_PREFERENCE PRIVATE SEASONS AWARENESS if WTAred_stage1==1
// multicollinearity check
// AGE,AGE^2 dropped as exclusion restrictions for comparison

probit WTAred_stage2 i.GENDER i.FACILITY  CREDIBILITY RISK_ATTITUDE i.FORMALISATION i.INBREDS i.PHD i.EMPLOYMENT i.ASIA_INSTITUTE c.AGE##c.AGE TIME_PREFERENCE i.PRIVATE SEASONS i.AWARENESS ivmred, robust
// heckman method

heckprobit  WTAred_stage2 i.GENDER i.FACILITY  CREDIBILITY RISK_ATTITUDE i.FORMALISATION i.INBREDS i.PHD i.EMPLOYMENT i.ASIA_INSTITUTE c.AGE##c.AGE TIME_PREFERENCE i.PRIVATE SEASONS i.AWARENESS, ///
select(WTAred_stage1 = i.GENDER i.FACILITY i.WORKERS_AREA CREDIBILITY RISK_ATTITUDE i.FORMALISATION i.INBREDS i.PHD i.EMPLOYMENT i.ASIA_INSTITUTE c.AGE##c.AGE TIME_PREFERENCE i.PRIVATE SEASONS i.AWARENESS) vce(robust)
// ML-method

cmp ( WTAred_stage2 = i.GENDER i.FACILITY  CREDIBILITY RISK_ATTITUDE i.FORMALISATION i.INBREDS i.PHD i.EMPLOYMENT i.ASIA_INSTITUTE c.AGE##c.AGE TIME_PREFERENCE i.PRIVATE SEASONS i.AWARENESS ) ///
( WTAred_stage1 = i.GENDER i.FACILITY i.WORKERS_AREA CREDIBILITY RISK_ATTITUDE i.FORMALISATION i.INBREDS i.PHD i.EMPLOYMENT i.ASIA_INSTITUTE c.AGE##c.AGE TIME_PREFERENCE i.PRIVATE SEASONS i.AWARENESS ) ///
, indicators($cmp_probit $cmp_probit) qui vce(robust)
// ML-method

********************************************************************************

*** FINAL TWO- AND THREE-PART MODELS: COEFFICIENTS & CONDITIONAL MARGINAL EFFECTS

qui probit WTA_stage2a i.GENDER i.FACILITY i.WORKERS_AREA CREDIBILITY RISK_ATTITUDE i.FORMALISATION i.INBREDS i.PHD i.EMPLOYMENT i.ASIA_INSTITUTE c.AGE##c.AGE TIME_PREFERENCE i.PRIVATE SEASONS i.AWARENESS, robust
est store t2a
qui margins,dydx(*) post vce(unconditional)
est store m2a
qui probit WTA_stage3 i.GENDER i.FACILITY i.WORKERS_AREA CREDIBILITY RISK_ATTITUDE i.FORMALISATION i.INBREDS i.PHD i.ASIA_INSTITUTE c.AGE##c.AGE TIME_PREFERENCE SEASONS i.AWARENESS, robust
est store t3
qui margins,dydx(*) post vce(unconditional)
est store m3

qui probit WTA_stage1 i.GENDER i.FACILITY i.WORKERS_AREA CREDIBILITY RISK_ATTITUDE i.FORMALISATION i.INBREDS i.PHD i.EMPLOYMENT i.ASIA_INSTITUTE c.AGE##c.AGE TIME_PREFERENCE i.PRIVATE SEASONS, robust
est store t1
qui margins,dydx(*) post vce(unconditional)
est store m1
qui probit WTA_stage2b i.WORKERS_AREA CREDIBILITY RISK_ATTITUDE i.INBREDS i.PHD i.EMPLOYMENT i.ASIA_INSTITUTE c.AGE##c.AGE TIME_PREFERENCE SEASONS, robust 
est store t2b
qui margins,dydx(*) post vce(unconditional)
est store m2b

qui probit WTAred_stage1 i.GENDER i.FACILITY i.WORKERS_AREA CREDIBILITY RISK_ATTITUDE i.FORMALISATION i.INBREDS i.PHD i.EMPLOYMENT i.ASIA_INSTITUTE c.AGE##c.AGE TIME_PREFERENCE i.PRIVATE SEASONS i.AWARENESS, robust
est store tred1
qui margins,dydx(*) post vce(unconditional)
est store mred1

qui probit WTAred_stage2 i.GENDER i.FACILITY i.WORKERS_AREA CREDIBILITY RISK_ATTITUDE i.FORMALISATION i.INBREDS i.PHD i.EMPLOYMENT i.ASIA_INSTITUTE c.AGE##c.AGE TIME_PREFERENCE i.PRIVATE SEASONS i.AWARENESS, robust
est store tred2
qui margins,dydx(*) post vce(unconditional)
est store mred2

qui probit WTAred_stage0 i.GENDER i.FACILITY i.WORKERS_AREA CREDIBILITY RISK_ATTITUDE i.FORMALISATION i.INBREDS i.PHD i.EMPLOYMENT i.ASIA_INSTITUTE c.AGE##c.AGE TIME_PREFERENCE i.PRIVATE SEASONS i.AWARENESS, robust
est store tred0
qui margins,dydx(*) post vce(unconditional)
est store mred0

est table t2a t3 t1 t2b tred1 tred2 tred0,star(0.01 0.05 0.10) stats(N aic r2_a)
est table m2a m3 m1 m2b mred1 mred2 mred0,star(0.01 0.05 0.10) stats(N aic r2_a)

********************************************************************************

*** OUTPUT TABLES

cd "Results"

outreg2  [t2a t3 t1 t2b] using table4.doc, sortvar(AGE c.AGE#c.AGE 1.GENDER 1.PHD 1.EMPLOYMENT TIME_PREFERENCE RISK_ATTITUDE CREDIBILITY 1.AWARENESS ///
1.FACILITY  i.WORKERS_AREA 1.FORMALISATION 1.INBREDS 1.PRIVATE  ///
1.ASIA_INSTITUTE  SEASONS) /// 
alpha(0.01, 0.05, 0.1)  bdec(3)  bfmt(fc) sfmt(fc) sdec(2)

outreg2  [m2a m3 m1 m2b] using table5.doc, sortvar(AGE 1.GENDER 1.PHD 1.EMPLOYMENT TIME_PREFERENCE RISK_ATTITUDE CREDIBILITY 1.AWARENESS ///
1.FACILITY  i.WORKERS_AREA 1.FORMALISATION 1.INBREDS 1.PRIVATE  ///
1.ASIA_INSTITUTE  SEASONS) /// 
alpha(0.01, 0.05, 0.1)  bdec(3)  bfmt(fc) sfmt(fc) sdec(2)

outreg2  [tred1 tred2 tred0] using table7.doc, sortvar(AGE c.AGE#c.AGE 1.GENDER 1.PHD 1.EMPLOYMENT TIME_PREFERENCE RISK_ATTITUDE CREDIBILITY 1.AWARENESS ///
1.FACILITY  i.WORKERS_AREA 1.FORMALISATION 1.INBREDS 1.PRIVATE  ///
1.ASIA_INSTITUTE  SEASONS) /// 
alpha(0.01, 0.05, 0.1)  bdec(3)  bfmt(fc) sfmt(fc) sdec(2)

outreg2  [mred1 mred2 mred0] using table8.doc, sortvar(AGE 1.GENDER 1.PHD 1.EMPLOYMENT TIME_PREFERENCE RISK_ATTITUDE CREDIBILITY 1.AWARENESS ///
1.FACILITY  i.WORKERS_AREA 1.FORMALISATION 1.INBREDS 1.PRIVATE  ///
1.ASIA_INSTITUTE  SEASONS) /// 
alpha(0.01, 0.05, 0.1)  bdec(3)  bfmt(fc) sfmt(fc) sdec(2)

********************************************************************************

*** MANUAL CHECK AME WTA_STAGE1

preserve
qui probit WTA_stage1 i.GENDER i.FACILITY i.WORKERS_AREA CREDIBILITY RISK_ATTITUDE i.FORMALISATION i.INBREDS i.PHD i.EMPLOYMENT i.ASIA_INSTITUTE c.AGE##c.AGE TIME_PREFERENCE i.PRIVATE SEASONS //, robust
predict phat1, xb // linear predictors from the model
gen AME_SEASONS = normalden(phat1)*_b[SEASONS]
gen phat1_noWORKERS_AREA = phat1 - _b[1.WORKERS_AREA]*WORKERS_AREA
gen AME_WORKERS_AREA = normal(phat1_noWORKERS_AREA+_b[1.WORKERS_AREA]*1) - normal(phat1_noWORKERS_AREA+_b[1.WORKERS_AREA]*0)
gen phat1_noGENDER = phat1 - _b[1.GENDER]*GENDER
gen AME_GENDER = normal(phat1_noGENDER+_b[1.GENDER]*1) - normal(phat1_noGENDER+_b[1.GENDER]*0)
gen AME_AGE = normalden(phat1)*(_b[AGE] + 2*_b[c.AGE#c.AGE]*AGE)
sum AME_WORKERS_AREA AME_GENDER AME_AGE AME_SEASONS
est table m1
restore

********************************************************************************

*** COUNTS (PERFECT PREDICTION)


count if WTA_stage1==1 & FACILITY==1 & WTA_STEP=="J"
count if WTA_stage1==1 & FACILITY==1

count if WTA_stage2b==1 & FACILITY==1 & WTA_STEP=="J"
count if WTA_stage2b==1 & FACILITY==1

// STAGE 1

count if WTA_stage1==1
count if WTA_stage1==0

count if WTA_stage1==1 & AWARENESS==1
count if WTA_stage1==1 & AWARENESS==0

// STAGE 2A

count if WTA_stage2a==1
count if WTA_stage2a==0

// STAGE 2B

count if WTA_stage2b==1
count if WTA_stage2b==0

count if WTA_stage2b==1 & AWARENESS==1
count if WTA_stage2b==1 & AWARENESS==0

count if WTA_stage2b==1 & GENDER==1
count if WTA_stage2b==1 & GENDER==0

count if WTA_stage2b==1 & FACILITY==1
count if WTA_stage2b==1 & FACILITY==0

count if WTA_stage2b==1 & FORMALISATION==1
count if WTA_stage2b==1 & FORMALISATION==0

count if WTA_stage2b==1 & PRIVATE==1
count if WTA_stage2b==1 & PRIVATE==0

// STAGE 3

count if WTA_stage3==1
count if WTA_stage3==0

count if WTA_stage3==1 & EMPLOYMENT==1
count if WTA_stage3==1 & EMPLOYMENT==0

count if WTA_stage3==0 & PRIVATE==1
count if WTA_stage3==0 & PRIVATE==0
