# Supplementary material for: Revisiting multi‐stage models for upstream technology adoption: Evidence from rapid generation advance in rice breeding
Source: J Agric Econ. 2021 Jul 4;73(1):277–300. doi: 10.1111/1477-9552.12450 (PMC9292170; doi:10.1111/1477-9552.12450)
Supplement: Supplementary file 2 — Appendix S2 [file JAGE-73-277-s002.zip › Lenaertsetal (2).do]

// UNCONDITIONAL MARGINAL EFFECTS & STANDARD ERRORS USING BOOTRSTRAPPING

***********************************************************************************************************************************************************************
 
clear all

set more off

use "G:\Mijn Drive\Werk\Economics of shorter breeding cycles - RGA\Survey information\Stata data\Complete dataset.dta", clear

drop if  WTA_STEP==""

*** define stages (see supplemenary material for coding)

** normal coding
gen WTA_stage1=.
replace WTA_stage1=0 if WTA_STEP=="A" | WTA_STEP=="B" | WTA_STEP=="C" | WTA_STEP=="D" | WTA_STEP=="E" | WTA_STEP=="F" | WTA_STEP=="G"
replace WTA_stage1=1 if WTA_STEP=="H" | WTA_STEP=="I" | WTA_STEP=="J"

gen WTA_stage2a=.
replace WTA_stage2a=0 if WTA_STEP=="D" | WTA_STEP=="G" | WTA_STEP=="A"
replace WTA_stage2a=1 if WTA_STEP=="E" | WTA_STEP=="B" | WTA_STEP=="C" | WTA_STEP=="F"

gen WTA_stage2b=.
replace WTA_stage2b=0 if WTA_STEP=="H" | WTA_STEP=="I" 
replace WTA_stage2b=1 if WTA_STEP=="J"

gen WTA_stage3=.
replace WTA_stage3=0 if WTA_STEP=="B" | WTA_STEP=="E" 
replace WTA_stage3=1 if WTA_STEP=="F" | WTA_STEP=="C"

** reversed coding
gen WTA_stage1inv=!WTA_stage1
replace WTA_stage1inv=. if WTA_stage1==.

** reduced models
gen WTAred_stage1=.
replace WTAred_stage1=1 if WTA_STEP=="J" | WTA_STEP=="B" | WTA_STEP=="C" | WTA_STEP=="H" | WTA_STEP=="E" | WTA_STEP=="F" | WTA_STEP=="I"
replace WTAred_stage1=0 if WTA_STEP=="A" | WTA_STEP=="D" | WTA_STEP=="G"

gen WTAred_stage2=.
replace WTAred_stage2=1 if WTA_STEP=="J" | WTA_STEP=="C" | WTA_STEP=="H" | WTA_STEP=="F"
replace WTAred_stage2=0 if WTA_STEP=="B" | WTA_STEP=="E" | WTA_STEP=="I"

// totally collapsed model:
gen WTAred_stage0=. 
replace WTAred_stage0=1 if WTA_STEP=="J" | WTA_STEP=="C" | WTA_STEP=="H" | WTA_STEP=="F"
replace WTAred_stage0=0 if WTA_STEP=="A" | WTA_STEP=="B" | WTA_STEP=="D" | WTA_STEP=="E" | WTA_STEP=="G" | WTA_STEP=="I"

keep if GENDER!=. & EMPLOYMENT!=. & AWARENESS!=. & CREDIBILITY!=. & FORMALISATION!=. & RISK_ATTITUDE!=. &  FACILITY!=. &  SEASONS!=. &  TIME_PREFERENCE!=. & ///
 PRIVATE!=. &  AGE!=. &  ASIA_INSTITUTE!=. &  PHD!=. &  INBREDS!=. &   WTA_stage1!=. & AREA!=. & WORKERS_ST!=.

*** added variables
gen relw=WORKERS_ST/AREA

summarize relw
di r(mean)

gen WORKERS_AREA=.
replace WORKERS_AREA=1 if relw>r(mean)
replace WORKERS_AREA=0 if relw<=r(mean)
replace WORKERS_AREA=. if relw==.

keep WTA_stage1 WTA_stage2a WTA_stage2b WTA_stage3 WTA_stage1inv WTAred_stage1 WTAred_stage2 WTAred_stage0 WORKERS_AREA GENDER FACILITY WORKERS_AREA CREDIBILITY RISK_ATTITUDE FORMALISATION INBREDS PHD EMPLOYMENT ASIA_INSTITUTE AGE TIME_PREFERENCE PRIVATE SEASONS AWARENESS

***********************************************************************************************************************************************************************

set seed 123456

gen AGE2 = AGE^2

// Warning:  Because APEboot is not an estimation command or does not set e(sample), bootstrap has no way to determine which observations are used in calculating the statistics and so assumes that 
//all observations are used.  This means that no observations will be excluded from the resampling because of missing values or other reasons. If the assumption is not true, press Break, save the data, 
//and drop the observations that are to be excluded.  Be sure that the dataset in memory contains only the relevant data.

// Given we go through an estimation procedure, missing observations are left out automatically.

log using "G:\Mijn Drive\Werk\Economics of shorter breeding cycles - RGA\Article 2 - adoption regression\Stata files\Bootstrapped SE log.smcl", replace

***********************************************************************************************************************************************************************

*** define regression (program)

program define APEboot, rclass

preserve

** stage 1 inv

probit WTA_stage1inv GENDER FACILITY WORKERS_AREA CREDIBILITY RISK_ATTITUDE FORMALISATION INBREDS PHD EMPLOYMENT ASIA_INSTITUTE AGE AGE2 TIME_PREFERENCE PRIVATE SEASONS

predict  phat1inv, xb 

gen b1_stage1inv=_b[GENDER] // binary
gen b2_stage1inv=_b[FACILITY] // binary
gen b3_stage1inv=_b[WORKERS_AREA] // binary
gen b4_stage1inv=_b[CREDIBILITY]
gen b5_stage1inv=_b[RISK_ATTITUDE]
gen b6_stage1inv=_b[FORMALISATION] // binary
gen b7_stage1inv=_b[INBREDS] // binary
gen b8_stage1inv=_b[PHD] // binary
gen b9_stage1inv=_b[EMPLOYMENT] // binary
gen b10_stage1inv=_b[ASIA_INSTITUTE] // binary
gen b11_stage1inv=_b[AGE]
gen b12_stage1inv=_b[AGE2] // quadratic effect
gen b13_stage1inv=_b[TIME_PREFERENCE]
gen b14_stage1inv=_b[PRIVATE] // binary
gen b15_stage1inv=_b[SEASONS]
gen b16_stage1inv=0  // binary

gen phat1inv_no_b1=phat1inv - b1_stage1inv*GENDER
gen phat1inv_no_b2=phat1inv - b2_stage1inv*FACILITY
gen phat1inv_no_b3=phat1inv - b3_stage1inv*WORKERS_AREA
gen phat1inv_no_b6=phat1inv - b6_stage1inv*FORMALISATION
gen phat1inv_no_b7=phat1inv - b7_stage1inv*INBREDS
gen phat1inv_no_b8=phat1inv - b8_stage1inv*PHD
gen phat1inv_no_b9=phat1inv - b9_stage1inv*EMPLOYMENT
gen phat1inv_no_b10=phat1inv - b10_stage1inv*ASIA_INSTITUTE
gen phat1inv_no_b14=phat1inv - b14_stage1inv*PRIVATE
gen phat1inv_no_b16=phat1inv - b16_stage1inv*AWARENESS


** stage 2a

probit WTA_stage2a GENDER FACILITY WORKERS_AREA CREDIBILITY RISK_ATTITUDE FORMALISATION INBREDS PHD EMPLOYMENT ASIA_INSTITUTE AGE AGE2 TIME_PREFERENCE PRIVATE SEASONS AWARENESS

predict phat2a, xb 

gen b1_stage2a=_b[GENDER]
gen b2_stage2a=_b[FACILITY]
gen b3_stage2a=_b[WORKERS_AREA]
gen b4_stage2a=_b[CREDIBILITY]
gen b5_stage2a=_b[RISK_ATTITUDE]
gen b6_stage2a=_b[FORMALISATION]
gen b7_stage2a=_b[INBREDS]
gen b8_stage2a=_b[PHD]
gen b9_stage2a=_b[EMPLOYMENT]
gen b10_stage2a=_b[ASIA_INSTITUTE]
gen b11_stage2a=_b[AGE]
gen b12_stage2a=_b[AGE2]
gen b13_stage2a=_b[TIME_PREFERENCE]
gen b14_stage2a=_b[PRIVATE]
gen b15_stage2a=_b[SEASONS]
gen b16_stage2a=_b[AWARENESS]

gen phat2a_no_b1=phat2a - b1_stage2a*GENDER
gen phat2a_no_b2=phat2a - b2_stage2a*FACILITY
gen phat2a_no_b3=phat2a - b3_stage2a*WORKERS_AREA
gen phat2a_no_b6=phat2a - b6_stage2a*FORMALISATION
gen phat2a_no_b7=phat2a - b7_stage2a*INBREDS
gen phat2a_no_b8=phat2a - b8_stage2a*PHD
gen phat2a_no_b9=phat2a - b9_stage2a*EMPLOYMENT
gen phat2a_no_b10=phat2a - b10_stage2a*ASIA_INSTITUTE
gen phat2a_no_b14=phat2a - b14_stage2a*PRIVATE
gen phat2a_no_b16=phat2a - b16_stage2a*AWARENESS


** stage 3

probit WTA_stage3 GENDER FACILITY WORKERS_AREA CREDIBILITY RISK_ATTITUDE FORMALISATION INBREDS PHD ASIA_INSTITUTE AGE AGE2 TIME_PREFERENCE SEASONS AWARENESS

predict phat3, xb 

gen b1_stage3=_b[GENDER]
gen b2_stage3=_b[FACILITY]
gen b3_stage3=_b[WORKERS_AREA]
gen b4_stage3=_b[CREDIBILITY]
gen b5_stage3=_b[RISK_ATTITUDE]
gen b6_stage3=_b[FORMALISATION]
gen b7_stage3=_b[INBREDS]
gen b8_stage3=_b[PHD]
gen b9_stage3=0
gen b10_stage3=_b[ASIA_INSTITUTE]
gen b11_stage3=_b[AGE]
gen b12_stage3=_b[AGE2]
gen b13_stage3=_b[TIME_PREFERENCE]
gen b14_stage3=0
gen b15_stage3=_b[SEASONS]
gen b16_stage3=_b[AWARENESS]

gen phat3_no_b1=phat3 - b1_stage3*GENDER
gen phat3_no_b2=phat3 - b2_stage3*FACILITY
gen phat3_no_b3=phat3 - b3_stage3*WORKERS_AREA
gen phat3_no_b6=phat3 - b6_stage3*FORMALISATION
gen phat3_no_b7=phat3 - b7_stage3*INBREDS
gen phat3_no_b8=phat3 - b8_stage3*PHD
gen phat3_no_b9=phat3 - b9_stage3*EMPLOYMENT
gen phat3_no_b10=phat3 - b10_stage3*ASIA_INSTITUTE
gen phat3_no_b14=phat3 - b14_stage3*PRIVATE
gen phat3_no_b16=phat3 - b16_stage3*AWARENESS

** stage 1

probit WTA_stage1 GENDER FACILITY WORKERS_AREA CREDIBILITY RISK_ATTITUDE FORMALISATION INBREDS PHD EMPLOYMENT ASIA_INSTITUTE AGE AGE2 TIME_PREFERENCE PRIVATE SEASONS

predict phat1, xb 

gen b1_stage1=_b[GENDER]
gen b2_stage1=_b[FACILITY]
gen b3_stage1=_b[WORKERS_AREA]
gen b4_stage1=_b[CREDIBILITY]
gen b5_stage1=_b[RISK_ATTITUDE]
gen b6_stage1=_b[FORMALISATION]
gen b7_stage1=_b[INBREDS]
gen b8_stage1=_b[PHD]
gen b9_stage1=_b[EMPLOYMENT]
gen b10_stage1=_b[ASIA_INSTITUTE]
gen b11_stage1=_b[AGE]
gen b12_stage1=_b[AGE2]
gen b13_stage1=_b[TIME_PREFERENCE]
gen b14_stage1=_b[PRIVATE]
gen b15_stage1=_b[SEASONS]
gen b16_stage1=0

gen phat1_no_b1=phat1 - b1_stage1*GENDER
gen phat1_no_b2=phat1 - b2_stage1*FACILITY
gen phat1_no_b3=phat1 - b3_stage1*WORKERS_AREA
gen phat1_no_b6=phat1 - b6_stage1*FORMALISATION
gen phat1_no_b7=phat1 - b7_stage1*INBREDS
gen phat1_no_b8=phat1 - b8_stage1*PHD
gen phat1_no_b9=phat1 - b9_stage1*EMPLOYMENT
gen phat1_no_b10=phat1 - b10_stage1*ASIA_INSTITUTE
gen phat1_no_b14=phat1 - b14_stage1*PRIVATE
gen phat1_no_b16=phat1 - b16_stage1*AWARENESS

** stage 2b

probit WTA_stage2b WORKERS_AREA CREDIBILITY RISK_ATTITUDE INBREDS PHD EMPLOYMENT ASIA_INSTITUTE AGE AGE2 TIME_PREFERENCE SEASONS 

predict phat2b, xb 

gen b1_stage2b=0
gen b2_stage2b=0
gen b3_stage2b=_b[WORKERS_AREA]
gen b4_stage2b=_b[CREDIBILITY]
gen b5_stage2b=_b[RISK_ATTITUDE]
gen b6_stage2b=0
gen b7_stage2b=_b[INBREDS]
gen b8_stage2b=_b[PHD]
gen b9_stage2b=_b[EMPLOYMENT]
gen b10_stage2b=_b[ASIA_INSTITUTE]
gen b11_stage2b=_b[AGE]
gen b12_stage2b=_b[AGE2]
gen b13_stage2b=_b[TIME_PREFERENCE]
gen b14_stage2b=0
gen b15_stage2b=_b[SEASONS]
gen b16_stage2b=0

gen phat2b_no_b1=phat2b - b1_stage2b*GENDER
gen phat2b_no_b2=phat2b - b2_stage2b*FACILITY
gen phat2b_no_b3=phat2b - b3_stage2b*WORKERS_AREA
gen phat2b_no_b6=phat2b - b6_stage2b*FORMALISATION
gen phat2b_no_b7=phat2b - b7_stage2b*INBREDS
gen phat2b_no_b8=phat2b - b8_stage2b*PHD
gen phat2b_no_b9=phat2b - b9_stage2b*EMPLOYMENT
gen phat2b_no_b10=phat2b - b10_stage2b*ASIA_INSTITUTE
gen phat2b_no_b14=phat2b - b14_stage2b*PRIVATE
gen phat2b_no_b16=phat2b - b16_stage2b*AWARENESS

** reduced stage 1

probit WTAred_stage1 GENDER FACILITY WORKERS_AREA CREDIBILITY RISK_ATTITUDE FORMALISATION INBREDS PHD EMPLOYMENT ASIA_INSTITUTE AGE AGE2 TIME_PREFERENCE PRIVATE SEASONS AWARENESS

predict phatred1, xb 

gen b1_stagered1=_b[GENDER]
gen b2_stagered1=_b[FACILITY]
gen b3_stagered1=_b[WORKERS_AREA]
gen b4_stagered1=_b[CREDIBILITY]
gen b5_stagered1=_b[RISK_ATTITUDE]
gen b6_stagered1=_b[FORMALISATION]
gen b7_stagered1=_b[INBREDS]
gen b8_stagered1=_b[PHD]
gen b9_stagered1=_b[EMPLOYMENT]
gen b10_stagered1=_b[ASIA_INSTITUTE]
gen b11_stagered1=_b[AGE]
gen b12_stagered1=_b[AGE2]
gen b13_stagered1=_b[TIME_PREFERENCE]
gen b14_stagered1=_b[PRIVATE]
gen b15_stagered1=_b[SEASONS]
gen b16_stagered1=_b[AWARENESS]

gen phatred1_no_b1=phatred1 - b1_stagered1*GENDER
gen phatred1_no_b2=phatred1 - b2_stagered1*FACILITY
gen phatred1_no_b3=phatred1 - b3_stagered1*WORKERS_AREA
gen phatred1_no_b6=phatred1 - b6_stagered1*FORMALISATION
gen phatred1_no_b7=phatred1 - b7_stagered1*INBREDS
gen phatred1_no_b8=phatred1 - b8_stagered1*PHD
gen phatred1_no_b9=phatred1 - b9_stagered1*EMPLOYMENT
gen phatred1_no_b10=phatred1 - b10_stagered1*ASIA_INSTITUTE
gen phatred1_no_b14=phatred1 - b14_stagered1*PRIVATE
gen phatred1_no_b16=phatred1 - b16_stagered1*AWARENESS


** reduced stage 2

probit WTAred_stage2 GENDER FACILITY WORKERS_AREA CREDIBILITY RISK_ATTITUDE FORMALISATION INBREDS PHD EMPLOYMENT ASIA_INSTITUTE AGE AGE2 TIME_PREFERENCE PRIVATE SEASONS AWARENESS

predict phatred2, xb 

gen b1_stagered2=_b[GENDER]
gen b2_stagered2=_b[FACILITY]
gen b3_stagered2=_b[WORKERS_AREA]
gen b4_stagered2=_b[CREDIBILITY]
gen b5_stagered2=_b[RISK_ATTITUDE]
gen b6_stagered2=_b[FORMALISATION]
gen b7_stagered2=_b[INBREDS]
gen b8_stagered2=_b[PHD]
gen b9_stagered2=_b[EMPLOYMENT]
gen b10_stagered2=_b[ASIA_INSTITUTE]
gen b11_stagered2=_b[AGE]
gen b12_stagered2=_b[AGE2]
gen b13_stagered2=_b[TIME_PREFERENCE]
gen b14_stagered2=_b[PRIVATE]
gen b15_stagered2=_b[SEASONS]
gen b16_stagered2=_b[AWARENESS]

gen phatred2_no_b1=phatred2 - b1_stagered2*GENDER
gen phatred2_no_b2=phatred2 - b2_stagered2*FACILITY
gen phatred2_no_b3=phatred2 - b3_stagered2*WORKERS_AREA
gen phatred2_no_b6=phatred2 - b6_stagered2*FORMALISATION
gen phatred2_no_b7=phatred2 - b7_stagered2*INBREDS
gen phatred2_no_b8=phatred2 - b8_stagered2*PHD
gen phatred2_no_b9=phatred2 - b9_stagered2*EMPLOYMENT
gen phatred2_no_b10=phatred2 - b10_stagered2*ASIA_INSTITUTE
gen phatred2_no_b14=phatred2 - b14_stagered2*PRIVATE
gen phatred2_no_b16=phatred2 - b16_stagered2*AWARENESS


** unconditonal effects stage 3

gen uc1_stage3=normal(phat1inv_no_b1+b1_stage1inv)*normal(phat2a_no_b1+b1_stage2a)*normal(phat3_no_b1+b1_stage3)-normal(phat1inv_no_b1)*normal(phat2a_no_b1)*normal(phat3_no_b1)
gen uc2_stage3=normal(phat1inv_no_b2+b2_stage1inv)*normal(phat2a_no_b2+b2_stage2a)*normal(phat3_no_b2+b2_stage3)-normal(phat1inv_no_b2)*normal(phat2a_no_b2)*normal(phat3_no_b2)
gen uc3_stage3=normal(phat1inv_no_b3+b3_stage1inv)*normal(phat2a_no_b3+b3_stage2a)*normal(phat3_no_b3+b3_stage3)-normal(phat1inv_no_b3)*normal(phat2a_no_b3)*normal(phat3_no_b3)
gen uc4_stage3=normalden( phat1inv)*b4_stage1inv*normal(phat2a)*normal(phat3)+normal( phat1inv)*normalden(phat2a)*b4_stage2a*normal(phat3)+normal( phat1inv)*normal(phat2a)*normalden(phat3)*b4_stage3
gen uc5_stage3=normalden( phat1inv)*b5_stage1inv*normal(phat2a)*normal(phat3)+normal( phat1inv)*normalden(phat2a)*b5_stage2a*normal(phat3)+normal( phat1inv)*normal(phat2a)*normalden(phat3)*b5_stage3
gen uc6_stage3=normal(phat1inv_no_b6+b6_stage1inv)*normal(phat2a_no_b6+b6_stage2a)*normal(phat3_no_b6+b6_stage3)-normal(phat1inv_no_b6)*normal(phat2a_no_b6)*normal(phat3_no_b6)
gen uc7_stage3=normal(phat1inv_no_b7+b7_stage1inv)*normal(phat2a_no_b7+b7_stage2a)*normal(phat3_no_b7+b7_stage3)-normal(phat1inv_no_b7)*normal(phat2a_no_b7)*normal(phat3_no_b7)
gen uc8_stage3=normal(phat1inv_no_b8+b8_stage1inv)*normal(phat2a_no_b8+b8_stage2a)*normal(phat3_no_b8+b8_stage3)-normal(phat1inv_no_b8)*normal(phat2a_no_b8)*normal(phat3_no_b8)
gen uc9_stage3=normal(phat1inv_no_b9+b9_stage1inv)*normal(phat2a_no_b9+b9_stage2a)*normal(phat3_no_b9+b9_stage3)-normal(phat1inv_no_b9)*normal(phat2a_no_b9)*normal(phat3_no_b9)
gen uc10_stage3=normal(phat1inv_no_b10+b10_stage1inv)*normal(phat2a_no_b10+b10_stage2a)*normal(phat3_no_b10+b10_stage3)-normal(phat1inv_no_b10)*normal(phat2a_no_b10)*normal(phat3_no_b10)
gen uc11_stage3=normalden( phat1inv)*(b11_stage1inv+2*b12_stage1inv*AGE)*normal(phat2a)*normal(phat3)+normal( phat1inv)*normalden(phat2a)*(b11_stage2a+2*b12_stage2a*AGE)*normal(phat3)+normal( phat1inv)*normal(phat2a)*normalden(phat3)*(b11_stage3+2*b12_stage3*AGE)
gen uc13_stage3=normalden( phat1inv)*b13_stage1inv*normal(phat2a)*normal(phat3)+normal( phat1inv)*normalden(phat2a)*b13_stage2a*normal(phat3)+normal( phat1inv)*normal(phat2a)*normalden(phat3)*b13_stage3
gen uc14_stage3=normal(phat1inv_no_b14+b14_stage1inv)*normal(phat2a_no_b14+b14_stage2a)*normal(phat3_no_b14+b14_stage3)-normal(phat1inv_no_b14)*normal(phat2a_no_b14)*normal(phat3_no_b14)
gen uc15_stage3=normalden( phat1inv)*b15_stage1inv*normal(phat2a)*normal(phat3)+normal( phat1inv)*normalden(phat2a)*b15_stage2a*normal(phat3)+normal( phat1inv)*normal(phat2a)*normalden(phat3)*b15_stage3
gen uc16_stage3=normal(phat1inv_no_b16+b16_stage1inv)*normal(phat2a_no_b16+b16_stage2a)*normal(phat3_no_b16+b16_stage3)-normal(phat1inv_no_b16)*normal(phat2a_no_b16)*normal(phat3_no_b16)

summarize uc1_stage3
return scalar ape_x1_stage3=r(mean)
matrix ape_x1_stage3=r(ape_x1_stage3)

summarize uc2_stage3
return scalar ape_x2_stage3=r(mean)
matrix ape_x2_stage3=r(ape_x2_stage3)

summarize uc3_stage3
return scalar ape_x3_stage3=r(mean)
matrix ape_x3_stage3=r(ape_x3_stage3)

summarize uc4_stage3
return scalar ape_x4_stage3=r(mean)
matrix ape_x4_stage3=r(ape_x4_stage3)

summarize uc5_stage3
return scalar ape_x5_stage3=r(mean)
matrix ape_x5_stage3=r(ape_x5_stage3)

summarize uc6_stage3
return scalar ape_x6_stage3=r(mean)
matrix ape_x6_stage3=r(ape_x6_stage3)

summarize uc7_stage3
return scalar ape_x7_stage3=r(mean)
matrix ape_x7_stage3=r(ape_x7_stage3)

summarize uc8_stage3
return scalar ape_x8_stage3=r(mean)
matrix ape_x8_stage3=r(ape_x8_stage3)

summarize uc9_stage3
return scalar ape_x9_stage3=r(mean)
matrix ape_x9_stage3=r(ape_x9_stage3)

summarize uc10_stage3
return scalar ape_x10_stage3=r(mean)
matrix ape_x10_stage3=r(ape_x10_stage3)

summarize uc11_stage3
return scalar ape_x11_stage3=r(mean)
matrix ape_x11_stage3=r(ape_x11_stage3)

summarize uc13_stage3
return scalar ape_x13_stage3=r(mean)
matrix ape_x13_stage3=r(ape_x13_stage3)

summarize uc14_stage3
return scalar ape_x14_stage3=r(mean)
matrix ape_x14_stage3=r(ape_x14_stage3)

summarize uc15_stage3
return scalar ape_x15_stage3=r(mean)
matrix ape_x15_stage3=r(ape_x15_stage3)

summarize uc16_stage3
return scalar ape_x16_stage3=r(mean)
matrix ape_x16_stage3=r(ape_x16_stage3)


** unconditonal effects stage 2a

gen uc1_stage2a=normal(phat1inv_no_b1+b1_stage1inv)*normal(phat2a_no_b1+b1_stage2a)-normal(phat1inv_no_b1)*normal(phat2a_no_b1)
gen uc2_stage2a=normal(phat1inv_no_b2+b2_stage1inv)*normal(phat2a_no_b2+b2_stage2a)-normal(phat1inv_no_b2)*normal(phat2a_no_b2)
gen uc3_stage2a=normal(phat1inv_no_b3+b3_stage1inv)*normal(phat2a_no_b3+b3_stage2a)-normal(phat1inv_no_b3)*normal(phat2a_no_b3)
gen uc4_stage2a=normalden( phat1inv)*b4_stage1inv*normal(phat2a)+normal( phat1inv)*normalden(phat2a)*b4_stage2a
gen uc5_stage2a=normalden( phat1inv)*b5_stage1inv*normal(phat2a)+normal( phat1inv)*normalden(phat2a)*b5_stage2a
gen uc6_stage2a=normal(phat1inv_no_b6+b6_stage1inv)*normal(phat2a_no_b6+b6_stage2a)-normal(phat1inv_no_b6)*normal(phat2a_no_b6)
gen uc7_stage2a=normal(phat1inv_no_b7+b7_stage1inv)*normal(phat2a_no_b7+b7_stage2a)-normal(phat1inv_no_b7)*normal(phat2a_no_b7)
gen uc8_stage2a=normal(phat1inv_no_b8+b8_stage1inv)*normal(phat2a_no_b8+b8_stage2a)-normal(phat1inv_no_b8)*normal(phat2a_no_b8)
gen uc9_stage2a=normal(phat1inv_no_b9+b9_stage1inv)*normal(phat2a_no_b9+b9_stage2a)-normal(phat1inv_no_b9)*normal(phat2a_no_b9)
gen uc10_stage2a=normal(phat1inv_no_b10+b10_stage1inv)*normal(phat2a_no_b10+b10_stage2a)-normal(phat1inv_no_b10)*normal(phat2a_no_b10)
gen uc11_stage2a=normalden( phat1inv)*(b11_stage1inv+2*b12_stage1inv*AGE)*normal(phat2a)+normal( phat1inv)*normalden(phat2a)*(b11_stage2a+2*b12_stage2a*AGE)
gen uc13_stage2a=normalden( phat1inv)*b13_stage1inv*normal(phat2a)+normal( phat1inv)*normalden(phat2a)*b13_stage2a
gen uc14_stage2a=normal(phat1inv_no_b14+b14_stage1inv)*normal(phat2a_no_b14+b14_stage2a)-normal(phat1inv_no_b14)*normal(phat2a_no_b14)
gen uc15_stage2a=normalden( phat1inv)*b15_stage1inv*normal(phat2a)+normal( phat1inv)*normalden(phat2a)*b15_stage2a
gen uc16_stage2a=normalden( phat1inv)*b16_stage1inv*normal(phat2a)+normal( phat1inv)*normalden(phat2a)*b16_stage2a

summarize uc1_stage2a
return scalar ape_x1_stage2a=r(mean)
matrix ape_x1_stage2a=r(ape_x1_stage2a)

summarize uc2_stage2a
return scalar ape_x2_stage2a=r(mean)
matrix ape_x2_stage2a=r(ape_x2_stage2a)

summarize uc3_stage2a
return scalar ape_x3_stage2a=r(mean)
matrix ape_x3_stage2a=r(ape_x3_stage2a)

summarize uc4_stage2a
return scalar ape_x4_stage2a=r(mean)
matrix ape_x4_stage2a=r(ape_x4_stage2a)

summarize uc5_stage2a
return scalar ape_x5_stage2a=r(mean)
matrix ape_x5_stage2a=r(ape_x5_stage2a)

summarize uc6_stage2a
return scalar ape_x6_stage2a=r(mean)
matrix ape_x6_stage2a=r(ape_x6_stage2a)

summarize uc7_stage2a
return scalar ape_x7_stage2a=r(mean)
matrix ape_x7_stage2a=r(ape_x7_stage2a)

summarize uc8_stage2a
return scalar ape_x8_stage2a=r(mean)
matrix ape_x8_stage2a=r(ape_x8_stage2a)

summarize uc9_stage2a
return scalar ape_x9_stage2a=r(mean)
matrix ape_x9_stage2a=r(ape_x9_stage2a)

summarize uc10_stage2a
return scalar ape_x10_stage2a=r(mean)
matrix ape_x10_stage2a=r(ape_x10_stage2a)

summarize uc11_stage2a
return scalar ape_x11_stage2a=r(mean)
matrix ape_x11_stage2a=r(ape_x11_stage2a)

summarize uc13_stage2a
return scalar ape_x13_stage2a=r(mean)
matrix ape_x13_stage2a=r(ape_x13_stage2a)

summarize uc14_stage2a
return scalar ape_x14_stage2a=r(mean)
matrix ape_x14_stage2a=r(ape_x14_stage2a)

summarize uc15_stage2a
return scalar ape_x15_stage2a=r(mean)
matrix ape_x15_stage2a=r(ape_x15_stage2a)

summarize uc16_stage2a
return scalar ape_x16_stage2a=r(mean)
matrix ape_x16_stage2a=r(ape_x16_stage2a)

*** unconditonal effects stage 2b

gen uc1_stage2b=normal(phat1_no_b1+b1_stage1)*normal(phat2b_no_b1+b1_stage2b)-normal(phat1_no_b1)*normal(phat2b_no_b1)
gen uc2_stage2b=normal(phat1_no_b2+b2_stage1)*normal(phat2b_no_b2+b2_stage2b)-normal(phat1_no_b2)*normal(phat2b_no_b2)
gen uc3_stage2b=normal(phat1_no_b3+b3_stage1)*normal(phat2b_no_b3+b3_stage2b)-normal(phat1_no_b3)*normal(phat2b_no_b3)
gen uc4_stage2b=normalden( phat1)*b4_stage1*normal(phat2b)+normal( phat1)*normalden(phat2b)*b4_stage2b
gen uc5_stage2b=normalden( phat1)*b5_stage1*normal(phat2b)+normal( phat1)*normalden(phat2b)*b5_stage2b
gen uc6_stage2b=normal(phat1_no_b6+b6_stage1)*normal(phat2b_no_b6+b6_stage2b)-normal(phat1_no_b6)*normal(phat2b_no_b6)
gen uc7_stage2b=normal(phat1_no_b7+b7_stage1)*normal(phat2b_no_b7+b7_stage2b)-normal(phat1_no_b7)*normal(phat2b_no_b7)
gen uc8_stage2b=normal(phat1_no_b8+b8_stage1)*normal(phat2b_no_b8+b8_stage2b)-normal(phat1_no_b8)*normal(phat2b_no_b8)
gen uc9_stage2b=normal(phat1_no_b9+b9_stage1)*normal(phat2b_no_b9+b9_stage2b)-normal(phat1_no_b9)*normal(phat2b_no_b9)
gen uc10_stage2b=normal(phat1_no_b10+b10_stage1)*normal(phat2b_no_b10+b10_stage2b)-normal(phat1_no_b10)*normal(phat2b_no_b10)
gen uc11_stage2b=normalden( phat1)*(b11_stage1+2*b12_stage1*AGE)*normal(phat2b)+normal( phat1)*normalden(phat2b)*(b11_stage2b+2*b12_stage2b*AGE)
gen uc13_stage2b=normalden( phat1)*b13_stage1*normal(phat2b)+normal( phat1)*normalden(phat2b)*b13_stage2b
gen uc14_stage2b=normal(phat1_no_b14+b14_stage1)*normal(phat2b_no_b14+b14_stage2b)-normal(phat1_no_b14)*normal(phat2b_no_b14)
gen uc15_stage2b=normalden( phat1)*b15_stage1*normal(phat2b)+normal( phat1)*normalden(phat2b)*b15_stage2b
gen uc16_stage2b=normalden( phat1)*b16_stage1*normal(phat2b)+normal( phat1)*normalden(phat2b)*b16_stage2b

summarize uc1_stage2b
return scalar ape_x1_stage2b=r(mean)
matrix ape_x1_stage2b=r(ape_x1_stage2b)

summarize uc2_stage2b
return scalar ape_x2_stage2b=r(mean)
matrix ape_x2_stage2b=r(ape_x2_stage2b)

summarize uc3_stage2b
return scalar ape_x3_stage2b=r(mean)
matrix ape_x3_stage2b=r(ape_x3_stage2b)

summarize uc4_stage2b
return scalar ape_x4_stage2b=r(mean)
matrix ape_x4_stage2b=r(ape_x4_stage2b)

summarize uc5_stage2b
return scalar ape_x5_stage2b=r(mean)
matrix ape_x5_stage2b=r(ape_x5_stage2b)

summarize uc6_stage2b
return scalar ape_x6_stage2b=r(mean)
matrix ape_x6_stage2b=r(ape_x6_stage2b)

summarize uc7_stage2b
return scalar ape_x7_stage2b=r(mean)
matrix ape_x7_stage2b=r(ape_x7_stage2b)

summarize uc8_stage2b
return scalar ape_x8_stage2b=r(mean)
matrix ape_x8_stage2b=r(ape_x8_stage2b)

summarize uc9_stage2b
return scalar ape_x9_stage2b=r(mean)
matrix ape_x9_stage2b=r(ape_x9_stage2b)

summarize uc10_stage2b
return scalar ape_x10_stage2b=r(mean)
matrix ape_x10_stage2b=r(ape_x10_stage2b)

summarize uc11_stage2b
return scalar ape_x11_stage2b=r(mean)
matrix ape_x11_stage2b=r(ape_x11_stage2b)

summarize uc13_stage2b
return scalar ape_x13_stage2b=r(mean)
matrix ape_x13_stage2b=r(ape_x13_stage2b)

summarize uc14_stage2b
return scalar ape_x14_stage2b=r(mean)
matrix ape_x14_stage2b=r(ape_x14_stage2b)

summarize uc15_stage2b
return scalar ape_x15_stage2b=r(mean)
matrix ape_x15_stage2b=r(ape_x15_stage2b)

summarize uc16_stage2b
return scalar ape_x16_stage2b=r(mean)
matrix ape_x16_stage2b=r(ape_x16_stage2b)

*** unconditonal effects reduced stage 2

gen uc1_stagered2=normal(phatred1_no_b1+b1_stagered1)*normal(phatred2_no_b1+b1_stagered2)-normal(phatred1_no_b1)*normal(phatred2_no_b1)
gen uc2_stagered2=normal(phatred1_no_b2+b2_stagered1)*normal(phatred2_no_b2+b2_stagered2)-normal(phatred1_no_b2)*normal(phatred2_no_b2)
gen uc3_stagered2=normal(phatred1_no_b3+b3_stagered1)*normal(phatred2_no_b3+b3_stagered2)-normal(phatred1_no_b3)*normal(phatred2_no_b3)
gen uc4_stagered2=normalden( phatred1)*b4_stagered1*normal(phatred2)+normal( phatred1)*normalden(phatred2)*b4_stagered2
gen uc5_stagered2=normalden( phatred1)*b5_stagered1*normal(phatred2)+normal( phatred1)*normalden(phatred2)*b5_stagered2
gen uc6_stagered2=normal(phatred1_no_b6+b6_stagered1)*normal(phatred2_no_b6+b6_stagered2)-normal(phatred1_no_b6)*normal(phatred2_no_b6)
gen uc7_stagered2=normal(phatred1_no_b7+b7_stagered1)*normal(phatred2_no_b7+b7_stagered2)-normal(phatred1_no_b7)*normal(phatred2_no_b7)
gen uc8_stagered2=normal(phatred1_no_b8+b8_stagered1)*normal(phatred2_no_b8+b8_stagered2)-normal(phatred1_no_b8)*normal(phatred2_no_b8)
gen uc9_stagered2=normal(phatred1_no_b9+b9_stagered1)*normal(phatred2_no_b9+b9_stagered2)-normal(phatred1_no_b9)*normal(phatred2_no_b9)
gen uc10_stagered2=normal(phatred1_no_b10+b10_stagered1)*normal(phatred2_no_b10+b10_stagered2)-normal(phatred1_no_b10)*normal(phatred2_no_b10)
gen uc11_stagered2=normalden( phatred1)*(b11_stagered1+2*b12_stagered1*AGE)*normal(phatred2)+normal( phatred1)*normalden(phatred2)*(b11_stagered2+2*b12_stagered2*AGE)
gen uc13_stagered2=normalden( phatred1)*b13_stagered1*normal(phatred2)+normal( phatred1)*normalden(phatred2)*b13_stagered2
gen uc14_stagered2=normal(phatred1_no_b14+b14_stagered1)*normal(phatred2_no_b14+b14_stagered2)-normal(phatred1_no_b14)*normal(phatred2_no_b14)
gen uc15_stagered2=normalden( phatred1)*b15_stagered1*normal(phatred2)+normal( phatred1)*normalden(phatred2)*b15_stagered2
gen uc16_stagered2=normalden( phatred1)*b16_stagered1*normal(phatred2)+normal( phatred1)*normalden(phatred2)*b16_stagered2

summarize uc1_stagered2
return scalar ape_x1_stagered2=r(mean)
matrix ape_x1_stagered2=r(ape_x1_stagered2)

summarize uc2_stagered2
return scalar ape_x2_stagered2=r(mean)
matrix ape_x2_stagered2=r(ape_x2_stagered2)

summarize uc3_stagered2
return scalar ape_x3_stagered2=r(mean)
matrix ape_x3_stagered2=r(ape_x3_stagered2)

summarize uc4_stagered2
return scalar ape_x4_stagered2=r(mean)
matrix ape_x4_stagered2=r(ape_x4_stagered2)

summarize uc5_stagered2
return scalar ape_x5_stagered2=r(mean)
matrix ape_x5_stagered2=r(ape_x5_stagered2)

summarize uc6_stagered2
return scalar ape_x6_stagered2=r(mean)
matrix ape_x6_stagered2=r(ape_x6_stagered2)

summarize uc7_stagered2
return scalar ape_x7_stagered2=r(mean)
matrix ape_x7_stagered2=r(ape_x7_stagered2)

summarize uc8_stagered2
return scalar ape_x8_stagered2=r(mean)
matrix ape_x8_stagered2=r(ape_x8_stagered2)

summarize uc9_stagered2
return scalar ape_x9_stagered2=r(mean)
matrix ape_x9_stagered2=r(ape_x9_stagered2)

summarize uc10_stagered2
return scalar ape_x10_stagered2=r(mean)
matrix ape_x10_stagered2=r(ape_x10_stagered2)

summarize uc11_stagered2
return scalar ape_x11_stagered2=r(mean)
matrix ape_x11_stagered2=r(ape_x11_stagered2)

summarize uc13_stagered2
return scalar ape_x13_stagered2=r(mean)
matrix ape_x13_stagered2=r(ape_x13_stagered2)

summarize uc14_stagered2
return scalar ape_x14_stagered2=r(mean)
matrix ape_x14_stagered2=r(ape_x14_stagered2)

summarize uc15_stagered2
return scalar ape_x15_stagered2=r(mean)
matrix ape_x15_stagered2=r(ape_x15_stagered2)

summarize uc16_stagered2
return scalar ape_x16_stagered2=r(mean)
matrix ape_x16_stagered2=r(ape_x16_stagered2)

restore
end

*** bootstrapping

bootstrap ape_x1_stage3=r(ape_x1_stage3) ape_x2_stage3=r(ape_x2_stage3) ape_x3_stage3=r(ape_x3_stage3) ///
ape_x4_stage3=r(ape_x4_stage3) ape_x5_stage3=r(ape_x5_stage3) ape_x6_stage3=r(ape_x6_stage3) ape_x7_stage3=r(ape_x7_stage3) ///
ape_x8_stage3=r(ape_x8_stage3) ape_x9_stage3=r(ape_x9_stage3) ape_x10_stage3=r(ape_x10_stage3) ape_x11_stage3=r(ape_x11_stage3) ///
ape_x13_stage3=r(ape_x13_stage3) ape_x14_stage3=r(ape_x14_stage3) ape_x15_stage3=r(ape_x15_stage3) ape_x16_stage3=r(ape_x16_stage3) ///
ape_x1_stage2a=r(ape_x1_stage2a) ape_x2_stage2a=r(ape_x2_stage2a) ape_x3_stage2a=r(ape_x3_stage2a) ape_x4_stage2a=r(ape_x4_stage2a) ///
ape_x5_stage2a=r(ape_x5_stage2a) ape_x6_stage2a=r(ape_x6_stage2a) ape_x7_stage2a=r(ape_x7_stage2a) ape_x8_stage2a=r(ape_x8_stage2a) ///
ape_x9_stage2a=r(ape_x9_stage2a) ape_x10_stage2a=r(ape_x10_stage2a) ape_x11_stage2a=r(ape_x11_stage2a) ape_x13_stage2a=r(ape_x13_stage2a) ///
ape_x14_stage2a=r(ape_x14_stage2a) ape_x15_stage2a=r(ape_x15_stage2a) ape_x16_stage2a=r(ape_x16_stage2a) ape_x1_stage2b=r(ape_x1_stage2b) ///
ape_x2_stage2b=r(ape_x2_stage2b) ape_x3_stage2b=r(ape_x3_stage2b) ape_x4_stage2b=r(ape_x4_stage2b) ape_x5_stage2b=r(ape_x5_stage2b) ///
ape_x6_stage2b=r(ape_x6_stage2b) ape_x7_stage2b=r(ape_x7_stage2b) ape_x8_stage2b=r(ape_x8_stage2b) ape_x9_stage2b=r(ape_x9_stage2b) ///
ape_x10_stage2b=r(ape_x10_stage2b) ape_x11_stage2b=r(ape_x11_stage2b) ape_x13_stage2b=r(ape_x13_stage2b) ape_x14_stage2b=r(ape_x14_stage2b) ///
ape_x15_stage2b=r(ape_x15_stage2b) ape_x16_stage2b=r(ape_x16_stage2b) ape_x1_stagered2=r(ape_x1_stagered2) ///
ape_x2_stagered2=r(ape_x2_stagered2) ape_x3_stagered2=r(ape_x3_stagered2) ape_x4_stagered2=r(ape_x4_stagered2) ape_x5_stagered2=r(ape_x5_stagered2) ///
ape_x6_stagered2=r(ape_x6_stagered2) ape_x7_stagered2=r(ape_x7_stagered2) ape_x8_stagered2=r(ape_x8_stagered2) ape_x9_stagered2=r(ape_x9_stagered2) ///
ape_x10_stagered2=r(ape_x10_stagered2) ape_x11_stagered2=r(ape_x11_stagered2) ape_x13_stagered2=r(ape_x13_stagered2) ape_x14_stagered2=r(ape_x14_stagered2) ///
ape_x15_stagered2=r(ape_x15_stagered2) ape_x16_stagered2=r(ape_x16_stagered2) , reps(1000):APEboot


***********************************************************************************************************************************************************************

log close

***********************************************************************************************************************************************************************
